# Supplementary material for: Conservation of CD44 exon v3 functional elements in mammals
Source: BMC Res Notes. 2008 Jul 29;1:57. doi: 10.1186/1756-0500-1-57 (PMC2531186; doi:10.1186/1756-0500-1-57)
Supplement: Additional file 1 — Summarized results. GenBank accession number, taxonomic information, nucleotide sequence, GAG binding site motif and v3 expression results are listed for each sample. Nucleotide sequence is split into exon v3, intron 6, 3' splice site and XXY ESE. The XXY identification number (XXY ID) and its relative representation among species (XXY freq) are indicated. Results of v3 expression are displayed as positive expression (++) or data not available (n.a.). [file 1756-0500-1-57-S1.xls]

## Sheet: Additional file 1
Accesion N	Family	Species	Exon v3 seq	Intron 6 seq	3'ss seq	XXY ID	XXY freq	XXY seq	GAG binding site	v3 expression
EU366961	Bovidae	Aepyceros melampus petersi	GTACGGATTCAAGTATCATCTCAGCAGGCTGGGAGCCAACTGAAGAAAATGAAGATGAAAGAGACAGACACCCCAGTTATTCTGGATCAGGCATTGATGATGATGAAGATTTTATCT	ACTAATGCAAGTCACCACAACAG	AGTCACCACAACAGG	10	0.421053	AACTGAAGAAAATGAAGAATGAAGA	SGSGIDDDEDFI	n.a.
EU366963	Bovidae	Ammotragus lervia	GTACGGATTCAAGTATCATCTCAGCAGGCTGGGAGCCAACTGAAGAAAATGAAGATGAAAGAGACAGACACCCCAGTTATTCTGGATCAGGCATTGATGATGATGAAGATTTTATCT	ACTAAAGCAAGTCACCGCAACAG	AGTCACCGCAACAGG	10	0.421053	AACTGAAGAAAATGAAGAATGAAGA	SGSGIDDDEDFI	n.a.
EU366964	Bovidae	Bison bison	GTACGGATTCAAGTATCATCTCAGCAGGCTGGGAGCCAACTGAAGAAAATGAAGATGAAAGAGACAGACACCCCAGTTATTCTGGATCAGGCATTGGTGATGATGAAGATTTTATCT	ACTAACGCAAGTCACCACAACAG	AGTCACCACAACAGG	10	0.421053	AACTGAAGAAAATGAAGAATGAAGA	SGSGIGDDEDFI	n.a.
EU366965	Bovidae	Bison bonasus	GTACGGATTCAAGTATCATCTCAGCAGGCTGGGAGCCAACTGAAGAAAATGAAGATGAAAGAGACAGACACCCCAGTTATTCTGGATCAGGCATTGGTGATGATGAAGATATTATCT	ACTAACGCAAGTCACCACAACAG	AGTCACCACAACAGG	10	0.421053	AACTGAAGAAAATGAAGAATGAAGA	SGSGIGDDEDII	n.a.
EU366966	Bovidae	Bos gaurus	GTACGGATTCAAGTATCATCTCAGCAGGCTGGGAGCCAACTGAAGAAAATGAAGATGAAAGAGACAGACACCCCAGTTATTCTGGATCAGGCATTGGTGATGATGAAGATTTTATCT	ACTAACGCAAGTCACCACAACAG	AGTCACCACAACAGG	10	0.421053	AACTGAAGAAAATGAAGAATGAAGA	SGSGIGDDEDFI	n.a.
EU041904	Bovidae	Bos taurus	GTACGGATTCAAGTATCATCTCAGCAGGCTGGGAGCCAACTGAAGAAAATGAAGATGAAAGAGACAGACACCCCAGTTATTCTGGATCAGGCATTGGTGATGATGAAGATTTTATCT	ACTAACGCAAGTCACCACAACAG	AGTCACCACAACAGG	10	0.421053	AACTGAAGAAAATGAAGAATGAAGA	SGSGIGDDEDFI	n.a.
EU366967	Bovidae	Boselaphus tragocamelus	GTACGGATTCAAGTATCATCTCAGCAGGCTGGGAGCCAACTGAAGAAAATGAAGATGAAAGAGACAGACACCCCAGTTATTCTGGATCAGGCATTGATGATGATGAAGATTTTATCT	ACTAACGCAAGTCACCACAACAG	AGTCACCACAACAGG	10	0.421053	AACTGAAGAAAATGAAGAATGAAGA	SGSGIDDDEDFI	n.a.
EU366968	Bovidae	Bubalus depressicornis	GTACGGATTCAAGTATCATCTCAGCAGGCTGGGAGCCAACTGAAGAAAATGAAGATGAAAGAGACAGACACCCCAGTTATTCTGGATCAGGCATTGATGATGATGAAGATTTTATCT	ACTAACGCAAGTCACCACAACAG	AGTCACCACAACAGG	10	0.421053	AACTGAAGAAAATGAAGAATGAAGA	SGSGIDDDEDFI	n.a.
EU366970	Bovidae	Capra hircus	GTACGGATTCAAGTATCATCTCAGCAGGCTGGGAGCCAACTGAAGAAAATGAAGAAGAAAGAGACAGACACCCCAGTTATTCTGGATCAGGCATTGATGATGATGAAGATTTTATCT	ACTAAAGCAAGTCACCGCAACAG	AGTCACCGCAACAGG	10	0.421053	AACTGAAGAAAATGAAGAATGAAGA	SGSGIDDDEDFI	++
EU366971	Bovidae	Capra pyrenaica	GTACGGATTCAAGTATCATCTCAGCAGGCTGGGAGCCAACTGAAGAAAATGAAGAAGAAAGAGACAGACACCCCAGTTATTCTGGATCAGGCATTGATGATGATGAAGATTTTATCT	ACTAAAGCAAGTCACCGCAACAG	AGTCACCGCAACAGG	10	0.421053	AACTGAAGAAAATGAAGAATGAAGA	SGSGIDDDEDFI	n.a.
EU366976	Bovidae	Connochaetes taurinus taurinus	GTACGGATTCAAGTATCATCTCAGCAGGCTGGGAGCCAACTGAAGAAAATGAAGATGAAAGAGACAGACACCCCAGTTATTCTGGATCAGGCATTGATGATGATGAAGATTTTATCT	ACTAATGCAAGTCACCACAACAG	AGTCACCACAACAGG	10	0.421053	AACTGAAGAAAATGAAGAATGAAGA	SGSGIDDDEDFI	n.a.
EU366983	Bovidae	Gazella dama mhorr	GTACGGATTCAAGTATCATCTCAGCAGGCTGGGAGCCAACTGAAGAAAATGAAGATGAAAGAGACAGACACCCCAGTTATTCTGGATCAGGCATTGATGATGATGAAGATTTTATCT	ACTAAAGCAAGTCACCGCAACAG	AGTCACCGCAACAGG	10	0.421053	AACTGAAGAAAATGAAGAATGAAGA	SGSGIDDDEDFI	n.a.
EU366986	Bovidae	Kobus ellipsiprymnus	GTACGGATTCAAGTATCATCTCAGCAGGCTGGGAGCCAACTGAAGAAAATGAAGATGAAAGAGACAGACACCCCAGTTATTCTGGATCAGGCATTGATGATGATGAAGATTTTATCT	ACTAACGCGAGTCACCACAACAG	AGTCACCACAACAGG	10	0.421053	AACTGAAGAAAATGAAGAATGAAGA	SGSGIDDDEDFI	n.a.
EU366995	Bovidae	Ovis aries	GTACGGATTCAAGTATCATCTCAGCAGGCTGGGAGCCAACTGAAGAAAATGAAGATGAAAGAGACAGACACCCCAGTTATTCTGGATCAGGCATTGATGATGATGAAGATTTTATCT	ACTAAAGCAAGTCACCGCAACAG	AGTCACCGCAACAGG	10	0.421053	AACTGAAGAAAATGAAGAATGAAGA	SGSGIDDDEDFI	n.a.
EU367000	Bovidae	Rupicapra rupicapra	GTACGGATTCAAGTATCATCTCAGCAGGCTGGGAGCCAACTGAAGAAAATGAAGATGAAAGAGACAGACACCCCAGTTATTCTGGATCAGGCATTGATGATGATGAAGATTTTATCT	ACTAAAGCAAGTCACCGCAACAG	AGTCACCGCAACAGG	10	0.421053	AACTGAAGAAAATGAAGAATGAAGA	SGSGIDDDEDFI	n.a.
EU367004	Bovidae	Tragelaphus eurycerus	GTACGGATTCAAGTATCATCTCAGCAGGCTGGGAGCCAACTGAAGAAAATGAAGATGAAAGAGACAGACACCCCAGTTATTCTGGATCAGGCATTGATGATGATGAAGATTTTATCT	ACTAACGCAAGTCACCACAACAG	AGTCACCACAACAGG	10	0.421053	AACTGAAGAAAATGAAGAATGAAGA	SGSGIDDDEDFI	n.a.
EU367005	Bovidae	Tragelaphus spekii	GTACGGATTCAAGTATCATCTCAGCAGGCTGGGAGCCAACTGAAGAAAATGAAGATGAAAGAGACAGACACCCCAGTTATTCTGGATCAGGCATTGATGATGATGAAGATTTTATCT	ACTAACGCAAGTCACCACAACAG	AGTCACCACAACAGG	10	0.421053	AACTGAAGAAAATGAAGAATGAAGA	SGSGIDDDEDFI	n.a.
EU367006	Bovidae	Tragelaphus strepsiceros	GTACGGATTCAAGTATCATCTCAGCAGGCTGGGAGCCAACTGAAGAAAATGAAGATGAAAGAGACAGACACCCCAGTTATTCTGGATCAGGCATTGATGATGATGAAGATTTTATCT	ACTAACGCAAGTCACCACAACAG	AGTCACCACAACAGG	10	0.421053	AACTGAAGAAAATGAAGAATGAAGA	SGSGIDDDEDFI	++
EU041918	Callitrichidae	Callimico goeldii	GTACGTCTTCAAATACCATCTCAGCAGGCTGGGAGCCAAATGAAGAAAATGAAGATGAAAGAGACAGACACTTCAGTTTTTCTGGATCAGGCATTGATGATGATGAAGATTTTATCT	ACTAATGCAAGTCACCACAACAG	AGTCACCACAACAGG	2	0.284211	AAATGAAGAAAATGAAGAATGAAGA	SGSGIDDDEDFI	n.a.
EU366969	Callitrichidae	Callithrix jacchus	GTACGTCTTCAAATACCATCTCAGCAGGCTGGGAGCCAAATGAAGAAAATGAAGATGAAAGAGACAGACACCTCAGTTTTTCTGGATCAGGCATTGATGATGATGAAGATTTTATCT	ACTAATGCAAGTCACCACAACAG	AGTCACCACAACAGG	2	0.284211	AAATGAAGAAAATGAAGAATGAAGA	SGSGIDDDEDFI	n.a.
EU041920	Callitrichidae	Callithrix pygmaea	GTACCTCTTCAAATACCATCTCAGCAGGCTGGGAGCCAAATGAAGACAATGAAGATGAAAGAGACAGACACCTCAGTTTTTCTGGATCAGGCATTGATGATGATGAAGATTTTATCT	ACTAATGCAAGTCACCACAACAG	AGTCACCACAACAGG	4	0.0315789	AAATGAAGACAATGAAGAATGAAGA	SGSGIDDDEDFI	n.a.
EU041919	Callitrichidae	Leontopithecus chrysomelas	GTACCTCTTCAAATACCATCTCAGCAGGCTGGGAGCCAAATGAAGACAATGAAGATGAAAGAGACAGACACCTCAGTTTTTCTGGATCAGGCATTGATGATGATGAAGATTTTATCT	ACTAATGCAAGTCACCACAACAG	AGTCACCACAACAGG	4	0.0315789	AAATGAAGACAATGAAGAATGAAGA	SGSGIDDDEDFI	++
EU041915	Callitrichidae	Saguinus imperator	GTACGTCTTCAAATACCATCTCAGCAGGCTGGGAGCCAAATGAAGAAAATGAAGATGAAAGAGACAGACACCTCAGTTTTTCTGGATCAGGCATTGATGATGATGAAGATTTTATCT	ACTAATGCAAGTCACCACAACAG	AGTCACCACAACAGG	2	0.284211	AAATGAAGAAAATGAAGAATGAAGA	SGSGIDDDEDFI	n.a.
EU041916	Callitrichidae	Saguinus oedipus	GTACGTCTTCAAATACCATCTCAGCAGGCTGGGAGCCAAATGAAGAAAATGAAGATGAAAGAGACAGACACCTCAGTTTTTCTGGATCAGGCATTGATGATGATGAAGATTTTATCT	ACTAATGCAAGTCACCACAACAG	AGTCACCACAACAGG	2	0.284211	AAATGAAGAAAATGAAGAATGAAGA	SGSGIDDDEDFI	n.a.
EU041913	Camelidae	Camelus bactrianus	GTACGGATTCAAATATCATCTCAGCAGGCTGGGAGCCAACTGAAGAAAATGAAGATGAAAGAGACAAACAGCCCAGTTATTCTGGATCAGGCATTGATGATGATGAAGATTTTCTCT	ACTAACGCAAGTCACCACAACAG	AGTCACCACAACAGG	10	0.421053	AACTGAAGAAAATGAAGAATGAAGA	SGSGIDDDEDFL	n.a.
EU041912	Camelidae	Camelus dromedarius	GTACGGATTCAAATATCATCTCAGCAGGCTGGGAGCCAACTGAAGAAAATGAAGATGAAAGAGACAAACAGCCCAGTTATTCTGGATCAGGCATTGATGATGATGAAGATTTTCTCT	ACTAACGCAAGTCACCACAACAG	AGTCACCACAACAGG	10	0.421053	AACTGAAGAAAATGAAGAATGAAGA	SGSGIDDDEDFL	n.a.
EU366987	Camelidae	Lama guanicoe	GTACGGATTCAAATATCATCTCAGCAGGCTGGGAGCCAACTGAAGAAAATGAAGATGAAAGAGACAAACAGCCCAGTTATTCTGGATCAGGCATTGATGATGATGAAGATTTTCTCT	ACTAACGCAAGTCACCACAACAG	AGTCACCACAACAGG	10	0.421053	AACTGAAGAAAATGAAGAATGAAGA	SGSGIDDDEDFL	n.a.
EU041893	Canidae	Canis familiaris	GTACGGATTCAAGTATCATCTCAGCAGGCTGGGAACCAACTGAAGAAAATGAAGATGAAAGAGACAAACACCCCAGTTATTCTGGATCAGGCATTGATGATGATGAAGATTTTATCT	ACTAACATAAGTCACCACAACAG	AGTCACCACAACAGG	10	0.421053	AACTGAAGAAAATGAAGAATGAAGA	SGSGIDDDEDFI	n.a.
EU041889	Canidae	Canis lupus	GTACGGATTCAAGTATCATCTCAGCAGGCTGGGAACCAACTGAAGAAAATGAAGATGAAAGAGACAAACACCCCAGTTATTCTGGATCAGGCATTGATGATGATGAAGATTTTATCT	ACTAACATAAGTCACCACAACAG	AGTCACCACAACAGG	10	0.421053	AACTGAAGAAAATGAAGAATGAAGA	SGSGIDDDEDFI	n.a.
EU041890	Canidae	Lycaon pictus	GTACGGATTCAAGTATCATCTCAGCAGGCTGGGAACCAACTGAAGAAAATGAAGATGAAAGAGACAAACACCCCAGTTATTCTGGATCAGGCATTGATGATGATGAAGATTTTATCT	ACTAACATAAGTCACCACAACAG	AGTCACCACAACAGG	10	0.421053	AACTGAAGAAAATGAAGAATGAAGA	SGSGIDDDEDFI	n.a.
EU041891	Canidae	Vulpes vulpes	GTACGGATTCAAGTATCATCTCAGCAGGCTGGGAACCAACTGAAGAAAATGAAGATGAAAGAGACAAACACCCCAGTTATTCTGGATCAGGCATTGATGATGATGAAGATTTTATCT	ACTAACATAAGTCACCACAACAG	AGTCACCACAACAGG	10	0.421053	AACTGAAGAAAATGAAGAATGAAGA	SGSGIDDDEDFI	++
EU366977	Caviidae	Dolichotis patagonum	GTACGGATTCAAATACCATGTCAGCAGGCTGGGGGCCCAGTGAAGAAAATGAAGAGGACAGAGACAAACACCTCAGTTTTTCTGGATCAGGCATTGATGATGATGAAGATTTTATCT	ACTAATGTGAGTCACTACAACAG	AGTCACTACAACAGG	12	0.0105263	CAGTGAAGAAAATGAAGAATGAAGA	SGSGIDDDEDFI	n.a.
EU041923	Cebidae	Ateles belzebuth	GTACGTCTTCAAATACCATCTCAGCAGGCTGGGAGCCAAATGAAGAAAACGAAGATGAAAGAGACAGACACCTCAGTTTTTCTGGATCAGGCATTGATGATGATGAAGATTTTATCT	ACTAATGTAAGTCACCACAACAG	AGTCACCACAACAGG	1	0.0210526	AAATGAAGAAAACGAAGAATGAAGA	SGSGIDDDEDFI	n.a.
EU041922	Cebidae	Ateles paniscus	GTACGTCTTCAAATACCATCTCAGCAGGCTGGGAGCCAAATGAAGAAAACGAAGATGAAAGAGACAGACACCTCAGTTTTTCTGGATCAGGCATTGATGATGATGAAGATTTTATCT	ACTAATGTAAGTCACCACAACAG	AGTCACCACAACAGG	1	0.0210526	AAATGAAGAAAACGAAGAATGAAGA	SGSGIDDDEDFI	++
EU041921	Cebidae	Cebus apella	GTACGTCTTCAAATACCATCTCAGCAGGCTGGGAGCCAAATGAAGAAAATGAAGATGAAAGAGACAGACACCTCAGTTTTTCTGGATCAGGCATTGATGATGATGAAGATTTTATCT	ACTAACGCAAGTCACCACAACAG	AGTCACCACAACAGG	2	0.284211	AAATGAAGAAAATGAAGAATGAAGA	SGSGIDDDEDFI	n.a.
EU367001	Cebidae	Saguinus midas	GTACGTCTTCAAATACCATCTCAGCAGGCTGGGAGCCAAATGAAGAAAATGAAGATGAAAGAGACAGACACCTCAGTTTTTCTGGATCAGGCATTGATGATGATGAAGATTTTATCT	ACTAATGCAAGTCACCACAACAG	AGTCACCACAACAGG	2	0.284211	AAATGAAGAAAATGAAGAATGAAGA	SGSGIDDDEDFI	n.a.
EU366972	Cercopithecidae	Cercocebus torquatus lunulatus	GTACGTCTTCAAATACCATCTCAGCAGGCTGGGAGCCAAATGAAGAAAATGAAGATGAAAGAGACAGACACCTCAGTTTTTCTGGATCAGGCATTGATGATGATGAAGATTTTATCT	ACTAATGCAAGTCACCACAACAG	AGTCACCACAACAGG	2	0.284211	AAATGAAGAAAATGAAGAATGAAGA	SGSGIDDDEDFI	++
EU366973	Cercopithecidae	Cercopithecus aethiops	GTACATCTTCAAATACCATCTCAGCAGGCTGGGAGCCAAATGAAGAAAATGAAGATGAAAGAGACAGACACCTCAGTTTTTCTGGATCAGGCATTGATGATGATGAAGATTTTATCT	ACTAATGCAAGTCACCACAACAG	AGTCACCACAACAGG	2	0.284211	AAATGAAGAAAATGAAGAATGAAGA	SGSGIDDDEDFI	n.a.
EU366975	Cercopithecidae	Colobus guereza	GTACGTCTTCAAATACCATCTCAGCAGGCTGGGAGCCAAATGAAGAAAATGAAGATGAAAGAGACAGACACCTCAGTTTTTCTGGATCAGGCATTGATGATGATGAAGATTTTATCT	ACTAATGCAAGTCACCACAACAG	AGTCACCACAACAGG	2	0.284211	AAATGAAGAAAATGAAGAATGAAGA	SGSGIDDDEDFI	n.a.
EU366980	Cercopithecidae	Erythrocebus patas	GTACGTCTTCAAATACCATCTCAGCAGGCTGGGAGCCAAATGAAGAAAATGAAGATGAAAGAGACAGACACCTCAGTTTTTCTGGATCAGGCATTGATGATGATGAAGATTTTATCT	ACTAATGCAAGTCACCACAACAG	AGTCACCACAACAGG	2	0.284211	AAATGAAGAAAATGAAGAATGAAGA	SGSGIDDDEDFI	++
EU366988	Cercopithecidae	Lophocebus albigena	GTACGTCTTCAAATACCATCTCAGCAGGCTGGGAGCCAAATGAAGAAAATGAAGATGAAAGAGACAGACACCTCAGTTTTTCTGGATCAGGCATTGATGATGATGAAGATTTTATCT	ACTAATGCAAGTCACCACAACAG	AGTCACCACAACAGG	2	0.284211	AAATGAAGAAAATGAAGAATGAAGA	SGSGIDDDEDFI	++
EU366989	Cercopithecidae	Macaca silenus	GTACGTCTTCAAATACCATCTCAGCAGGCTGGGAGCCAAATGAAGAAAATGAAGATGAAAGAGACAGACACCTCAGTTTTTCTGGATCAGGCATTGATGATGATGAAGATTTTATCT	ACTAATGCAAGTCACCACAACAG	AGTCACCACAACAGG	2	0.284211	AAATGAAGAAAATGAAGAATGAAGA	SGSGIDDDEDFI	++
EU041914	Cercopithecidae	Macaca sylvanus	GTACGTCTTCAAATACCATCTCAGCAGGCTGGGAGCCAAATGAAGAAAATGAAGATGAAAGAGACAGACACCTCAGTTTTTCTGGATCAGGCATTGATGATGATGAAGACTTTATCT	ACTAATGCAAGTCACCACAACAG	AGTCACCACAACAGG	2	0.284211	AAATGAAGAAAATGAAGAATGAAGA	SGSGIDDDEDFI	n.a.
EU366990	Cercopithecidae	Macaca tonkeana	GTACGTCTTCAAATACCATCTCAGCAGGCTGGGAGCCAAATGAAGAAAATGAAGATGAAAGAGACAGACACCTCAGTTTTTCTGGATCAGGCATTGATGATGATGAAGATTTTATCT	ACTAATGCAAGTCACCACAACAG	AGTCACCACAACAGG	2	0.284211	AAATGAAGAAAATGAAGAATGAAGA	SGSGIDDDEDFI	n.a.
EU366991	Cercopithecidae	Mandrillus leucophaeus	GTACGTCTTCAAATACCATCTCAGCAGGCTGGGAGCCAAATGAAGAAAATGAAGATGAAAGAGACAGACACCTCAGTTTTTCTGGATCAGGCATTGATGATGATGAAGATTTTATCT	ACTAATGCAAGTCACCACAACAG	AGTCACCACAACAGG	2	0.284211	AAATGAAGAAAATGAAGAATGAAGA	SGSGIDDDEDFI	++
EU366992	Cercopithecidae	Mandrillus sphinx	GTACGTCTTCAAATACCATCTCAGCAGGCTGGGAGCCAAATGAAGAAAATGAAGATGAAAGAGACAGACACCTCAGTTTTTCTGGATCAGGCATTGATGATGATGAAGATTTTATCT	ACTAATGCAAGTCACCACAACAG	AGTCACCACAACAGG	2	0.284211	AAATGAAGAAAATGAAGAATGAAGA	SGSGIDDDEDFI	++
EU366993	Cercopithecidae	Miopithecus ougouensis	GTACGTCTTCAAATACCATCTCAGCAGGCTGGGAGCCAAATGAAGAAAATGAAGATGAAAGAGACAGACACCTCAGTTTTTCTGGATCAGGCATTGATGATGATGAAGATTTTATCT	ACTAATGCAAGTCACCACAACAG	AGTCACCACAACAGG	2	0.284211	AAATGAAGAAAATGAAGAATGAAGA	SGSGIDDDEDFI	++
EU366994	Cercopithecidae	Miopithecus talapoin	GTACGTCTTCAAATACCATCTCAGCAGGCTGGGAGCCAAATGAAGAAAATGAAGATGAAAGAGACAGACACCTCAGTTTTTCTGGATCAGGCATTGATGATGATGAAGATTTTATCT	ACTAATGCAAGTCACCACAACAG	AGTCACCACAACAGG	2	0.284211	AAATGAAGAAAATGAAGAATGAAGA	SGSGIDDDEDFI	++
EU366962	Cervidae	Alces alces	GTACGGATTCAAGTATCATCTCAGCAGGCTGGGAGCCAACTGAAGAAAATGAAGATGAAAGAGACAGACACCCCAGTTATTCTGGATCAGGCATTGATGATGATGAAGATTTTATCT	ACTAACGCAAGTCACCACAACAG	AGTCACCACAACAGG	10	0.421053	AACTGAAGAAAATGAAGAATGAAGA	SGSGIDDDEDFI	n.a.
EU041906	Cervidae	Cervus axis	GTACGGATTCAAGTATCATCTCAGCAGGCTGGGAGCCAACTGAAGAAAATGAAGATGAAAGAGACAGACACCCCAGTTATTCTGGATCAGGCATTGATGATGATGAAGATTTTATAT	ACTAACGCAAGTCACCACAACAG	AGTCACCACAACAGG	10	0.421053	AACTGAAGAAAATGAAGAATGAAGA	SGSGIDDDEDFI	n.a.
EU041908	Cervidae	Cervus dama	GTACGGATTCAAGTATCATCTCAGCAGGCTGGGAGCCAACTGAAGAAAATGAAGATGAAAGAGACAGACACCCCAGTTATTCTGGATCAGGCATTGATGATGATGAAGATTTTATCT	ACTAATGCAAGTCACCACAACAG	AGTCACCACAACAGG	10	0.421053	AACTGAAGAAAATGAAGAATGAAGA	SGSGIDDDEDFI	n.a.
EU041905	Cervidae	Cervus elaphus canadiensis	GTACGGATTCAAGTATCATCTCAGCAGGCTGGGAGCCAACTGAAGAAAATGAAGATGAAAGAGACAGACACCCCAGTTATTCTGGATCAGGCATTGATGATGATGAAGATTTTATCT	ACTAACGCAAGTCACCACAACAG	AGTCACCACAACAGG	10	0.421053	AACTGAAGAAAATGAAGAATGAAGA	SGSGIDDDEDFI	n.a.
EU366974	Chinchillidae	Chinchilla lanigera	GTACGGATTCAAATACCATGTCAACAGGCTGGGAGCCCAGTGAAGATAACGAAGAGGACAGAGACAAACACCTCAGTTTTTCTGGATCAGGCATTGATGATGATGAAGATTTTATCT	ACTAATGCAAGTCACTACAACAG	AGTCACTACAACAGG	13	0.0105263	CAGTGAAGATAACGAAGAATGAAGA	SGSGIDDDEDFI	n.a.
EU041909	Delphinidae	Tursiops truncatus	GTACGGATTCAAATATCATCTCAGCAGGCTGGGAGGCAACTGAAGAAAATGAAGATGAAAGTGACAGACACCCCAGTTATTCTGGATCAGACATTGATGATGATGAAGATTTTATCT	ACTAATGCAAGTCACCACAACAG	AGTCACCACAACAGG	10	0.421053	AACTGAAGAAAATGAAGAATGAAGA	SGSDIDDDEDFI	++
EU041880	Elephantidae	Elephas maximus	GTACGGATTCAAATACCATGTCAGCAGGCTGGGACCCAAATGAAGAAAATGAAGATGAAAGAGACAAACCCCCCAGTTATTCTGGATCAGGCATTGATGATGATGAGGATTTTATCT	ACTAACGCAAGTCACCACAACAG	AGTCACCACAACAGG	3	0.0210526	AAATGAAGAAAATGAAGAATGAGGA	SGSGIDDDEDFI	n.a.
EU041879	Elephantidae	Loxodonta africana	GTACGGATTCAAATACCATGTCAGCAGGCTGGGACCCAAATGAAGAAAATGAAGATGAAAGAGACAAACCCCCCAGTTATTCTGGATCAGGCATTGATGATGATGAGGATTTTATCT	ACTAACGCAAGTCACCACAACAG	AGTCACCACAACAGG	3	0.0210526	AAATGAAGAAAATGAAGAATGAGGA	SGSGIDDDEDFI	n.a.
EU366978	Equidae	Equus asinus	GTACGGATTCAAATGTCATCTCAGCAGGCTGGGAGCCAACTGAAGAAAACGAAGATGAAAGAGACAAACACCCCAGTTATTCTGGATCAGGCATTGATGATGATGAAGATTTTGTCT	ACTAATGCGAGTCACCACAACAG	AGTCACCACAACAGG	8	0.115789	AACTGAAGAAAACGAAGAATGAAGA	SGSGIDDDEDFV	n.a.
EU366979	Equidae	Equus caballus	GTACGGATTCAAATGTCATCTCAGCAGGCTGGGAGCCAACTGAAGAAAACGAAGATGAAAGAGACAAACACCCCAGTTATTCTGGATCAGGCATTGATGATGATGAAGATTTTGTCT	ACTAATGCGAGTCACCACAACAG	AGTCACCACAACAGG	8	0.115789	AACTGAAGAAAACGAAGAATGAAGA	SGSGIDDDEDFV	n.a.
EU041886	Felidae	Acinonyx jubatus	GTACGGATTCAAATATCATCTCAGCAGGCTGGGAACCAACTGAAGAAAACGAAGATGAAAGAGACAAACACCCCAGTTATTCTGGATCAGGCATTGATGATGATGAAGATTTTATCT	ACTAACATAAGTCACCACAACAG	AGTCACCACAACAGG	8	0.115789	AACTGAAGAAAACGAAGAATGAAGA	SGSGIDDDEDFI	n.a.
EU041883	Felidae	Felis catus	GTACGGATTCAAATATCATCTCAGCAGGCTGGGAACCAACTGAAGAAAACGAAGATGAAAGAGACAAACACCCCAGTTATTCTGGATCAGGCATTGATGATGATGAAGATTTTATCT	ACTAACATAAGTCACCACAACAG	AGTCACCACAACAGG	8	0.115789	AACTGAAGAAAACGAAGAATGAAGA	SGSGIDDDEDFI	n.a.
EU041884	Felidae	Lynx lynx	GTACGGATTCAAATATCATCTCAGCAGGCTGGGAACCAACTGAAGAAAACGAAGATGAAAGAGACAAACACCCCAGTTATTCTGGATCAGGCATTGATGATGATGAAGATTTTATCT	ACTAACATAAGTCACCACAACAG	AGTCACCACAACAGG	8	0.115789	AACTGAAGAAAACGAAGAATGAAGA	SGSGIDDDEDFI	++
EU041885	Felidae	Panthera leo	GTACGGATTCAAATATCATCTCAGCAGGCTGGGAACCAACTGAAGAAAACGAAGATGAAAGAGACAAACACCCCAGTTATTCTGGATCAGGCATTGATGATGATGAAGATTTTATCT	ACTAACATAAGTCACCACAACAG	AGTCACCACAACAGG	8	0.115789	AACTGAAGAAAACGAAGAATGAAGA	SGSGIDDDEDFI	++
EU041881	Felidae	Panthera onca	GTACGGATTCAAATATCATCTCAGCAGGCTGGGAACCAACTGAAGAAAACGAAGATGAAAGAGACAAACACCCCAGTTATTCTGGATCAGGCATTGATGATGATGAAGATTTTATCT	ACTAACATAAGTCACCACAACAG	AGTCACCACAACAGG	8	0.115789	AACTGAAGAAAACGAAGAATGAAGA	SGSGIDDDEDFI	++
EU041882	Felidae	Panthera pardus	GTACGGATTCAAATATCATCTCAGCAGGCTGGGAACCAACTGAAGAAAACGAAGATGAAAGAGACAAACACCCCAGTTATTCTGGATCAGGCATTGATGATGATGAAGATTTTATCT	ACTAACATAAGTCACCACAACAG	AGTCACCACAACAGG	8	0.115789	AACTGAAGAAAACGAAGAATGAAGA	SGSGIDDDEDFI	++
EU041888	Felidae	Panthera tigris	GTACGGATTCAAATATCATCTCAGCAGGCTGGGAACCAACTGAAGAAAACGAAGATGAAAGAGACAAACACCCCAGTTTTTCTGGATCAGGCATTGATGATGATGAAGATTTTATCT	ACTAACATAAGTCACCACAACAG	AGTCACCACAACAGG	8	0.115789	AACTGAAGAAAACGAAGAATGAAGA	SGSGIDDDEDFI	++
EU366998	Felidae	Puma concolor	GTACGGATTCAAATATCATCTCAGCAGGCTGGGAACCAACTGAAGAAAACGAAGATGAAAGAGACAAACACCCCAGTTATTCTGGATCAGGCATTGATGATGATGAAGATTTTATCT	ACTAACATAAGTCACCACAACAG	AGTCACCACAACAGG	8	0.115789	AACTGAAGAAAACGAAGAATGAAGA	SGSGIDDDEDFI	n.a.
EU041887	Felidae	Uncia uncia	GTACGGATTCAAATATCATCTCAGCAGGCTGGGAACCAACTGAAGAAAACGAAGATGAAAGAGACAAACACCCCAGTTATTCTGGATCAGGCATTGATGATGATGAAGATTTTATCT	ACTAACATAAGTCACCACAACAG	AGTCACCACAACAGG	8	0.115789	AACTGAAGAAAACGAAGAATGAAGA	SGSGIDDDEDFI	++
EU041907	Giraffidae	Giraffa camelopardalis rothschildi	GTACGGATTCAAGTATCATCTCAGCAGGCTGGGAGCCAACTGAAGAAAATGAAGATGAAAGAGACAGACAACCCAGTTATTCTGGATCAGGCAATGATGATGATGAAGATTTTATCT	ACTAACGCAAGTCACCACAACAG	AGTCACCACAACAGG	10	0.421053	AACTGAAGAAAATGAAGAATGAAGA	SGSGNDDDEDFI	n.a.
EU041900	Herpestidae	Suricata suricatta	GTACGGACTCAAATATCATCTCAGCAGGCTGGGAACCAACAGAAGAAAACGAAGATGAAAGAGACAAACACCCCAGTTATTCTGGATCAGGCATTGATGATGATGAAGATTTTATCT	ACTAACGTAAGTCACCACAACAG	AGTCACCACAACAGG	6	0.0210526	AACAGAAGAAAACGAAGAATGAAGA	SGSGIDDDEDFI	++
EU366984	Hominidae	Gorilla gorilla gorilla	GTACGTCTTCAAATACCATCTCAGCAGGCTGGGAGCCAAATGAAGAAAATGAAGATGAAAGAGACAGACACCTCAGTTTTTCTGGATCAGGCATTGATGATGATGAAGATTTTATCT	ACTAATGCAAGTCACCACAACAG	AGTCACCACAACAGG	2	0.284211	AAATGAAGAAAATGAAGAATGAAGA	SGSGIDDDEDFI	n.a.
EU041917	Hominidae	Homo sapiens	GTACGTCTTCAAATACCATCTCAGCAGGCTGGGAGCCAAATGAAGAAAATGAAGATGAAAGAGACAGACACCTCAGTTTTTCTGGATCAGGCATTGATGATGATGAAGATTTTATCT	ACTAATGCAAGTCACCACAACAG	AGTCACCACAACAGG	2	0.284211	AAATGAAGAAAATGAAGAATGAAGA	SGSGIDDDEDFI	n.a.
EU366996	Hominidae	Pan troglodytes	GTACGTCTTCAAATACCATCTCAGCAGGCTGGGAGCCAAATGAAGAAAATGAAGATGAAAGAGACAGACACCTCAGTTTTTCTGGATCAGGCATTGATGATGATGAAGATTTTATCT	ACTAATGCAAGTCACCACAACAG	AGTCACCACAACAGG	2	0.284211	AAATGAAGAAAATGAAGAATGAAGA	SGSGIDDDEDFI	++
EU366997	Hominidae	Pongo pygmaeus	GTACGTCTTCAAATACCATCTCAGCAGGCTGGGAGCCAAATGAAGAAAATGAAGATGAAAGAGACAGACAACTCAGTTTTTCTGGATCAGGCATTGATGATGATGAAGATTTTATCT	ACTAATGCAAGTCACCACAACAG	AGTCACCACAACAGG	2	0.284211	AAATGAAGAAAATGAAGAATGAAGA	SGSGIDDDEDFI	n.a.
EU041897	Hyaenidae	Crocuta crocuta	GTATGGATTCAAATATCATCTCAGCAGGCTGGGAACCAACCGAAGAAAACGAAGATGAAAGAGACAAACACCCCAGTTATTCTGGATCAGGCATTGATGATGATGAAGATTTTATCT	ACTAACATAAGTCACCATAACAG	AGTCACCATAACAGG	7	0.0105263	AACCGAAGAAAACGAAGAATGAAGA	SGSGIDDDEDFI	n.a.
EU366985	Hylobatidae	Hylobates lar	GTACATCTTCAAATACCATCTCAGCAGGCTGGGAGCCAAATGAAGAAAATGAAGATGAAAGAGAGAGACACCTCAGTTTTTCTGGATCAGGCATTGATGATGATGAAGATTTTATCT	ACTAATGCAAGTCACCACAACAG	AGTCACCACAACAGG	2	0.284211	AAATGAAGAAAATGAAGAATGAAGA	SGSGIDDDEDFI	n.a.
EU367003	Hylobatidae	Symphalangus syndactylus	GTACATCTTCAAATACCATCTCAGCAGGCTGGGAGCCAAATGAAGAAAATGAAGATGAAAGAGAGAGACACCTCAGTTTTTCTGGATCAGGCATTGATGATGATGAAGATTTTACCT	ACTAATGCAAGTCACCACAACAG	AGTCACCACAACAGG	2	0.284211	AAATGAAGAAAATGAAGAATGAAGA	SGSGIDDDEDFT	n.a.
EU366981	Lemuridae	Eulemur fulvus	GTACGGATTCAAATACCATCTCAGCAGGCTGGGAGCCAAATGAAGAAAATGAAGATGAAAGAGACAAACACGTCAGTTTTTCTGGATCAGGCATTGATGATGATGAAGATTTTATCT	ACTAATGCAAGTCACCACAACAG	AGTCACCACAACAGG	2	0.284211	AAATGAAGAAAATGAAGAATGAAGA	SGSGIDDDEDFI	n.a.
EU366982	Lemuridae	Eulemur macaco	GTACGGATTCAAATACCATCTCAGCAGGCTGGGAGCCAAATGAAGAAAATGAAGATGAAAGAGACAAACACGTCAGTTTTTCTGGATCAGGCATTGATGATGATGAAGATTTTATCT	ACTAATGCAAGTCACCACAACAG	AGTCACCACAACAGG	2	0.284211	AAATGAAGAAAATGAAGAATGAAGA	SGSGIDDDEDFI	++
EU367008	Lemuridae	Varecia variegata	GTACGGATTCAAATACCATCTCAGCAGGCTGGGAGCCAAATGAAGAAAATGAAGATGAAAGAGACAAACACGTCAGTTTTTCTGGATCAGGCATTGATGATGATGAAGATTTTATCT	ACTAATGCAAGTCACCACAACAG	AGTCACCACAACAGG	2	0.284211	AAATGAAGAAAATGAAGAATGAAGA	SGSGIDDDEDFI	n.a.
EU041924	Leporidae	Oryctolagus cuniculus	GTACGGATTCAAATACCAACTCAGCAGGCTGGGAGCCAAATGAAGACAATGAAGATGAAAGAGACAAACACTTCAGTTTTCCTGGATCAGGCATTGATGATGATGAAGATTTTATCT	ACTAATGTAAGTCACCACAACAG	AGTCACCACAACAGG	4	0.0315789	AAATGAAGACAATGAAGAATGAAGA	PGSGIDDDEDFI	++
EU366999	Muridae	Rattus norvegicus	GTACGGAGTCAAATACCAACCCAACAGGCTGGAAGCCAAATGAGGAAAATGAAGATGAAACAGACAAATACCCCAATTTTTCTGGATCAGGCATTGATGATGATGAAGATTTTATCT	ACTAATGTAAGTCACCACAACAG	AGTCACCACAACAGG	5	0.0105263	AAATGAGGAAAATGAAGAATGAAGA	SGSGIDDDEDFI	++
EU041892	Mustelidae	Lutra lutra	GTACGGATTCAAGTATCATCTCAGCAGGCTGGGAACCAACTGAAGAAAATGAAGATGAAAGAGACAAACACCCCAGTTATTCTGGATCAGGCATTGATGATGATGAAGATTTTATCT	ACTAACATAAGTCACCACAACAG	AGTCACCACAACAGG	10	0.421053	AACTGAAGAAAATGAAGAATGAAGA	SGSGIDDDEDFI	n.a.
EU041898	Mustelidae	Meles meles	GTACGGATTCAAATATCATCTCAGCAGGCTGGGAACCAACTGAAGAAAATGAAGATGAAAGAGACAAACACCCCAGTTATTCTGGATCAGGCATTGATGATGATGAAGATTTTATCT	ACTAACATAAGTCACCATAACAG	AGTCACCATAACAGG	10	0.421053	AACTGAAGAAAATGAAGAATGAAGA	SGSGIDDDEDFI	n.a.
EU041895	Mustelidae	Mustela putorius	GTACGGATTCAAATATCATCTCAGCAGGCTGGGAACCAACTGAAGAAAATGAAGATGAAAGAGACAAACACCCCAGTTATTCTGGATCAGGCATTGATGATGATGAAGATTTTATCT	ACTAACATAAGTCACCACAACAG	AGTCACCACAACAGG	10	0.421053	AACTGAAGAAAATGAAGAATGAAGA	SGSGIDDDEDFI	n.a.
EU041894	Otariidae	Otaria flavescens	GTACGGATTCAAATATCATCTCAGCAGGCTGGGAACCAACTGAAGAAAATGAAGATGAAAGAGACAAACACCCCAGTTATTCTGGATCAGGCATTGATGATGATGAAGATTTTATCT	ACTAACATAAGTCACCACAACAG	AGTCACCACAACAGG	10	0.421053	AACTGAAGAAAATGAAGAATGAAGA	SGSGIDDDEDFI	n.a.
EU041896	Procyonidae	Ailurus fulgens	GTACGGATTCAAATATCATCTCAGCAGGCTGGGAACCAACTGAAGAAAATGAAGATGAAAGAGACAAACAGCCTAGTTATTCTGGATCAGGCATTGATGATGATGAAGATTTTATCT	ACTAACATAAGTCACCACAACAG	AGTCACCACAACAGG	10	0.421053	AACTGAAGAAAATGAAGAATGAAGA	SGSGIDDDEDFI	n.a.
EU041910	Suidae	Sus bucculentus	GTACGGATTCAAATATCATCTCAGCAGGCTGGGAGCCAACTGAAGACAATGAAGATGAAAGAGACAAACACCCCAGTTATTCTGGATCAGGCATTGATGATGATGAAGATTTTATCT	ACTAACGCAAGTCACCACAACAG	AGTCACCACAACAGG	11	0.0315789	AACTGAAGACAATGAAGAATGAAGA	SGSGIDDDEDFI	n.a.
EU367002	Suidae	Sus scrofa domestica	GTACGGATTCAAATATCATCTCAGCAGGCTGGGAGCCAACTGAAGACAATGAAGATGAAAGAGACAAACACCCCAGTTATTCTGGATCAGGCATTGATGATGATGAAGATTTTATCT	ACTAACGCAAGTCACCACAACAG	AGTCACCACAACAGG	11	0.0315789	AACTGAAGACAATGAAGAATGAAGA	SGSGIDDDEDFI	n.a.
EU041925	Suidae	Sus scrofa scrofa	GTACGGATTCAAATATCATCTCAGCAGGCTGGGAGCCAACTGAAGACAATGAAGATGAAAGAGACAAACACCCCAGTTATTCTGGATCAGGCATTGATGATGATGAAGATTTTATCT	ACTAACGCAAGTCACCACAACAG	AGTCACCACAACAGG	11	0.0315789	AACTGAAGACAATGAAGAATGAAGA	SGSGIDDDEDFI	n.a.
EU041902	Tapiridae	Tapirus indicus	GTACAGATTCAAATATCATCTCAGCAGGCTGGGAGCCAACTGAAGAAAATGAAGACGAAAGAGACAAACACCCCAGTTATTCTGGATCAGGCATTGATGATGATGAAGATTTTATCT	ACTAACGTGAGTCACCACAACAG	AGTCACCACAACAGG	10	0.421053	AACTGAAGAAAATGAAGAATGAAGA	SGSGIDDDEDFI	n.a.
EU041903	Tapiridae	Tapirus terrestris	GTACGGATTCAAATATCATCTCAGCAGGCTGGGAGCCAACTGAAGAAAATGAAGACGAAAGAGGCAAACACCCCAGTTATTCTGGATCAGGCATTGATGATGATGAAGATTTTATCT	ACTAACGTGAGTCACCACAACAG	AGTCACCACAACAGG	10	0.421053	AACTGAAGAAAATGAAGAATGAAGA	SGSGIDDDEDFI	++
EU041911	Tayassuidae	Pecari tajacu	GTACGGATTCAAATATCATCTCAGCAGGCTGGGAGCCAACTGAAGAAAATGAAGATGAAAGAGACAAACACCCCAGTTATTCTGGATCAGGCATTGATGATGATGAAGATTTTATCT	ACTAACGCAAGTCACCACAACAG	AGTCACCACAACAGG	10	0.421053	AACTGAAGAAAATGAAGAATGAAGA	SGSGIDDDEDFI	n.a.
EU367007	Ursidae	Tremarctos ornatus	GTATGGATTCAAATATCATCTCAGCAGGCTGGGAACCAACTGAAGAAAATGAAGATGAAAGAGAAAGACACCCCAGTTATTCTGGATCAGGCATTGATGATGATGAAGATTTTATCT	ACTAACATAAGTCACCACGACAG	AGTCACCACGACAGG	10	0.421053	AACTGAAGAAAATGAAGAATGAAGA	SGSGIDDDEDFI	n.a.
EU041899	Ursidae	Ursus arctos	GTATGGATTCAAATATCATCTCAGCAGGCTGGGAACCAACTGAAGAAAATGAAGATGAAAGAGAAAGACACCCCAGTTATTCTGGATCAGGCATTGATGATGACGAAGATTTTATCT	ACTAACATAAGTCACCACAACAG	AGTCACCACAACAGG	9	0.0105263	AACTGAAGAAAATGAAGAACGAAGA	SGSGIDDDEDFI	n.a.
EU041901	Viverridae	Arctictis binturong	GTACGGATTCAAATATCATCTCAGCAGGCTGGGAACCAACAGAAGAAAACGAAGATGAAAGAGACAAACACCCCAGTTATTCTGGATCAGGCATTGATGATGATGAAGATTTTATCT	ACTAATGTAAGTCACCACAACAG	AGTCACCACAACAGG	6	0.0210526	AACAGAAGAAAACGAAGAATGAAGA	SGSGIDDDEDFI	++
